# Supplementary material for: Chromosome structural variation analysis reveals lung cancer-associated gene regulatory networks in rheumatoid arthritis patients
Source: BMC Med Genomics. 2025 Dec 23;19:23. doi: 10.1186/s12920-025-02273-7 (PMC12838470; doi:10.1186/s12920-025-02273-7)
Supplement: Supplementary file 1 — Supplementary Material 1. [file 12920_2025_2273_MOESM1_ESM.zip]

Archive with 9 entries (9 files):
- RA_LC_2.Chromosome structure variations.xls
- RA_LC_1.Chromosome structure variations.xls
- RA_ILD_3.Chromosome structure variations.xls
- RA_ILD_2.Chromosome structure variations.xls
- RA_ILD_1.Chromosome structure variations.xls
- RA_4.Chromosome structure variations.xls
- RA_3.Chromosome structure variations.xls
- RA_2.Chromosome structure variations.xls
- RA_1.Chromosome structure variations.xls
